# Supplementary material for: Tuft cells are required for a rhinovirus-induced asthma phenotype in immature mice
Source: JCI Insight. 2024 Jan 23;9(2):e166136. doi: 10.1172/jci.insight.166136 (PMC10906234; doi:10.1172/jci.insight.166136)
Supplement: Supporting data values [file jciinsight-9-166136-s042.xlsx]

## Sheet: Fig 1B
DCLK1+ cells per airway					DCLK1+ cells, fraction of epithelium
sham sham	RV1B sham	Sham RV2	RV1B RV2		sham sham	RV1B sham	Sham RV2	RV1B RV2
0	1	0.666	1		0	0.404313	0.321027	0.765306
0	1	0	1.66667		0	0.7109	0	1.02881
0	0.666	0	1		0	0.544959	0	0.663717
0	0	0	1		0	0.261324	0	0.625
0	0.75	0	1.66667		0	0.146843	0	0.749625
0	0.25	0	1.33333		0	0	0	0.434311
0	0	0	1.33333		0	0	0	0.790514
0	0	0	0.666667		0	0.554529	0	0.33389
0	0.666	0	1.33333		0	0.273973	0	0.732601

## Sheet: Fig 2B
DCLK1 mRNA normalized to GAPDH					ALOX5 mRNA normalized to GAPDH					EpCAM mRNA normalized to GAPDH
WT-sham sham	Pou2f3/Skn1 KO-SS	WT- RVA1B RV2	Pou2f3/Skn1 KO-RR		WT-sham sham	Pou2f3/Skn1 KO-SS	WT- RVA1B RV2	Pou2f3/Skn1 KO-RR		WT-sham sham	Pou2f3/Skn1 KO-SS	WT- RVA1B RV2	Pou2f3/Skn1 KO-RR
0.004186	3.80223e-05	0.011129	3.48154e-05		0.001121	0.000659074	0.001382	0.000375394		0.051072	0.0702728	0.04807	0.0639205
0.004843	2.18966e-05	0.013113	2.19537e-05		0.001078	0.000168825	0.001297	9.50798e-05		0.059071	0.0619519	0.05441	0.0851082
0.001226	3.01095e-05	0.029052	2.28851e-05		0.001313	0.000266139	0.001148	0.000660119		0.046753	0.0713359	0.079323	0.0772365
0.006577		0.012495	2.06213e-05		0.000591		0.002035	0.00113095		0.063349		0.067366	0.0387052
0.00628		0.013945			0.000408		0.002135			0.055622		0.051652
		0.020021					0.003035					0.051588

## Sheet: Fig 2D
Viral copy number
WT sham RV2	KO sham RV2	WT RV1B RV2	KO RV1B RV2
5.24725e+06	7.46349e+06	3.25866e+06	2.40383e+06
6.70368e+06	10787154	3.44662e+06	2.15701e+06
6676739	5.34928e+06	3.86779e+06	1.62975e+06
5.20931e+06	6.78562e+06	3.25388e+06	2.5283e+06
7.60896e+06	8.23621e+06	5380384	2.27419e+06
7.89263e+06	5.3621e+06	1970697	1.98814e+06

## Sheet: Fig 3
IL-25 mRNA normalized to GAPDH									TSLP mRNA normalized to GAPDH									IL-33 mRNA normalized to GAPDH
wt shamsham	KO shamsham	wt RV1B sham	KO RV1B sham	wt sham RV2	KO sham RV2	wt RV1B RV2	KO RV1B RV2		wt shamsham	KO shamsham	wt RV1B sham	KO RV1B sham	wt sham RV2	KO sham RV2	wt RV1B RV2	KO RV1B RV2		wt shamsham	KO shamsham	wt RV1B sham	KO RV1B sham	wt sham RV2	KO sham RV2	wt RV1B RV2	KO RV1B RV2
0.0002106	0.0002464	0.0009243	0.0012827	0.0005968	0.000186	0.0029787	0.0005721		0.00118199	0.000461184					0.00070789	0.000461184		0.0367002	0.041134	0.0300169	0.0274507	0.0502324	0.0539024	0.0597924	0.0841892
0.000514	0.0003212	0.0008409	0.000634	0.0002845	0.0012142	0.0022523	0.0004657		0.00066067	0.000756556					0.0003001	0.000756556		0.0336563	0.0415358	0.0327957	0.0307191	0.0443343	0.056542	0.07303	0.064127
0.0002577	0.0002512	0.001095	0.0005565	0.0004202	0.0014627	0.0018444	0.0007329		0.00044208	0.000677338					0.00046311	0.000677338		0.0277638	0.0454921	0.0320496	0.0303832	0.0583496	0.0368967	0.0560091	0.0517517
1.91e-06	0.00012452	0.0004197	0.0007622	0.000387	0.0004512	0.0013513	0.0006903		0.00076122						0.00080856	0.00050793		0.0297241	0.0316862	0.029624	0.0367403	0.0442962	0.046325	0.0691021	0.0458397
0.000263125	0.00020124	0.0009787	0.0006812	0.0004119	0.0006214	0.0015383	0.0010805		0.00069836						0.00073066			0.0148778	0.0202072	0.025643	0.0380104	0.052135	0.045326	0.0599393	0.0560539
0.000365486	0.00015466	0.00095628	0.00059523	0.0003786	0.001255	0.00198543	0.00083								0.00112619				0.032154		0.0191786		0.050124		0.0654771
IL25 protein									TSLP protein									IL-33 protein
wt shamsham	KO shamsham	wt RV1B sham	KO RV1B sham	wt sham RV2	KO sham RV2	wt RV1B RV2	KO RV1B RV2		wt shamsham	KO shamsham	wt RV1B sham	KO RV1B sham	wt sham RV2	KO sham RV2	wt RV1B RV2	KO RV1B RV2		wt shamsham	KO shamsham	wt RV1B sham	KO RV1B sham	wt sham RV2	KO sham RV2	wt RV1B RV2	KO RV1B RV2
25.4279	14.5562	52.8993	26.7376	36.3936	24.5754	67.7727	8.923		5.98156	14.2315	8.82592	16.3514	15.9854	16.6705	29.4388	7.19722		7.76401	8.68609	9.99552	7.76038	21.2809	10.8466	28.2254	28.358
23.8765	3.52672	45.3528	34.5456	37.0602	19.9183	61.2954	13.4036		13.1389	8.02136	21.2972	16.5908	10.9592	14.5964	29.7246	10.457		12.075	8.58491	9.59371	6.02399	13.0902	9.9399	29.5905	24.5068
28.704	18.213	46.9695	46.8846	37.7574	25.5921	70.837	26.4274		11.9246	11.3214	12.4586	30.7696	10.9345	14.4847	29.4797	15.3644		16.6181	5.93719	12.2831	12.5903	20.5862	15.1508	23.6	26.9547
11.3587	17.3264	37.6618	29.2091	40.7797	26.3155	48.9356	39.1606		12.7101	10.3125	22.1058	13.8808	16.1746	17.3356	39.1946	22.4272		9.70768	6.68948	11.5794	7.48688	18.2617	15.2801	19.1958	24.4525
19.264	16.3256	13.6633	38.9573	28.9848	30.2146	48.9521	28.2157		11.3504	7.02135	31.6318	25.5902	18.0063	10.3157	15.1567	17.2157		15.1998	11.3265	6.84172	8.09603	17.809	18.9058	22.0431
18.2294	18.3215	32.8687	43.1986	22.44	28.221	42.4331	17.3245		14.0878	6.32145	25.9232	26.3264	17.5521	9.2318	37.9255	22.3214		8.28796		13.6996	5.62142	17.7233	13.9559	17.1032
		22.4985		21.88		27.8584					25.3152		16.0742		15.4512			6.5838
		42.8293				37.3553					21.938				20.3008
		49.5253				66.2858					19.8215				28.8485
		40.0799				32.279					19.9474				33.6301
		39.2617				62.9237					18.5092				20.9385

## Sheet: Fig 4
ILC2 total cells					ILC2 -- percent of lineage negative cells					ILC2 -- percent of live cells
WT sham sham	WT RV1B RV2	Skn1a RV1B RV2			WT sham sham	WT RV1B RV2	Skn1a RV1B RV2			WT sham sham	WT RV1B RV2	Skn1a RV1B RV2
425	1714	1021			1.67	9.87	5.09			0.44	1.76	1.03
639	1138	971			2.36	7.14	5.29			0.71	1.22	1.03
407	1348	772			2.4	7.85	3.19			0.76	1.45	0.81
784	1401	1038			2.54	6.9	4.44			0.78	1.3	1.08
		1011					4.87			0.66	1.42	1.01
		759					3.17			0.69	0.94	0.82

## Sheet: Fig 5A
IL-4 mRNA normalized to GAPDH
WT sham sham	KO sham sham	WT RV1B sham	KO RV1B sham	WT sham RV2	KO sham RV2	WT RV1B RV2	KO RV1B RV2
0.0007408	0.0005507	0.0010526	0.001587	0.0007629	0.000809	0.0027442	0.0006896
0.0005746	0.0008745	0.0012964	0.0009189	0.0007705	0.0014465	0.0037148	0.000552
0.0008681	0.00063121	0.0010828	0.0013773	0.0004457	0.0019893	0.0025195	0.0011398
0.000651214	0.0005115	0.0008381	0.0012656	0.0002058	0.00135488	0.0014106	0.0012404
0.00054512	0.0006244	0.0010234	0.0017512	0.0006334	0.0009512	0.0032514	0.0015169
	0.0007412		0.0010122		0.0010226		0.00132146
IL-5 mRNA normalized to GAPDH
WT sham sham	KO sham sham	WT RV1B sham	KO RV1B sham	WT sham RV2	KO sham RV2	WT RV1B RV2	KO RV1B RV2
0.0013188	0.0013334	0.002728	0.0027709	0.0016605	0.0020022	0.0048399	0.0027499
0.0013776	0.0012322	0.0017964	0.0018419	0.0021798	0.0023831	0.0041188	0.0028376
0.001365	0.0015648	0.0017959	0.0026198	0.001585	0.0027306	0.0027489	0.0037583
0.001724	0.00101223	0.0019498	0.0025302	0.0009286	0.0020125	0.0039934	0.0031258
0.0011255	0.0009521	0.00182	0.0019822	0.0008321	0.0017813	0.0043896	0.0028122
0.0009512	0.0008412	0.002812	0.0027512	0.000945	0.0019235	0.0048523	0.00212456
IL-13 mRNA normalized to GAPDH
WT sham sham	KO sham sham	WT RV1B sham	KO RV1B sham	WT sham RV2	KO sham RV2	WT RV1B RV2	KO RV1B RV2
0.0006256	0.0004293	0.0017965	0.001704	0.0008648	0.0003988	0.0030363	0.0010316
0.0006298	0.0005648	0.0011564	0.0009413	0.0005748	0.0007493	0.0029038	0.0007546
0.0005075	0.0003215	0.0010786	0.0010383	0.0007708	0.001216	0.0022658	0.0015929
0.0006509	0.0005412	0.001451	0.001235	0.0003305	0.0004212	0.0024445	0.0011244
0.0004512	0.0006522	0.0006898	0.0014201	0.0001596	0.000510244	0.0019195	0.0014618
0.000562	0.00020121	0.0016214	0.00101214	0.0010331	0.00034125	0.0026224	0.00120215

## Sheet: Fig 5B
TNFa mRNA
wt shamsham	KO shamsham	wt RV1B sham	KO RV1B sham	wt sham RV2	KO sham RV2	wt RV1B RV2	KO RV1B RV2
0.007284	0.005455	0.004148	0.00368	0.014159	0.018746	0.010464	0.010491
0.004613	0.004291	0.002691	0.002877	0.020946	0.025625	0.011366	0.013302
0.004862	0.004682	0.002455	0.003177	0.014841	0.019023	0.01199	0.007215
0.007789	0.002285	0.003625	0.003073	0.014817	0.01823	0.010428	0.014363
0.003819	0.003649	0.003214	0.003528	0.021988	0.01923	0.009846	0.013459
0.005329	0.002658	0.002154	0.002847	0.02015	0.02158	0.005444	0.012291
IL-1b mRNA normalized to GAPDH
WT sham sham	KO sham sham	WT RV1B sham	KO RV1B sham	WT sham RV2	KO sham RV2	WT RV1B RV2	KO RV1B RV2
0.0013062	0.0035137	0.0019233	0.0018468	0.0163861	0.0330595	0.0114475	0.0146263
0.0035318	0.0023742	0.0018169	0.0018458	0.0202149	0.0352061	0.0079956	0.0207036
0.0021913	0.0039428	0.0017823	0.0024163	0.0258326	0.0158421	0.0097833	0.0075339
0.0023614	0.0014871	0.0023154	0.0028839	0.019522	0.026448	0.0025838	0.0138942
	0.0020039		0.004109		0.030215		0.0213623
	0.00126		0.0043501		0.02871		0.0157604
IFN gamma mRNA normalized to GAPDH
WT sham sham	KO sham sham	WT RV1B sham	KO RV1B sham	WT sham RV2	KO sham RV2	WT RV1B RV2	KO RV1B RV2
2.57e-05	7.816e-05	4.88e-05	4.9e-05	0.000115	0.000212	7.24e-05	0.000422
2.73e-05	4.422e-05	1.69e-05	4.32e-05	0.000171	0.000228	7.46e-05	0.000304
3.29e-05	0.0001376	2.67e-05	2.87e-05	0.000163	0.000105	9.34e-05	0.000229
1.22e-05	3.109e-05	2.96e-05	2.89e-05	9.07e-05	0.000178	8.58e-05	0.000351
3.14e-05	5.727e-05	1.68e-05	0.000104	0.000147	0.000165	7.27e-05	0.000454
2.25291e-05	3.5542e-05	3.69e-05	6.48e-05	0.000145	0.000255	5.08e-05	7.51e-05

## Sheet: Fig 6B
PAS fraction of epithelium
WT sham sham	KO sham sham	WT RV1B sham	KO RV1B sham	WT sham RV2	KO sham RV2	WT RV1B RV2	KO RV1B RV2
0	0	0.461286	0.037	0	0	0.71567	0
0	0	0.16519	0.09513	0	0	0.510583	0
0	0	0.061164	0.1265	0	0	0.458439	0
0	0	0.041465	0.31245	0	0	0.777993	0.284416
0	0	0.208302	0.0751	0	0	0.539561	0.099613
0	0	0.307338	0	0	0	0.829753	0.279185
0	0	0.465028	0	0	0	0.795914	0.235564
0	0	0.410319	0.06377	0	0.146755	0.207851	0.594753
0	0	0.185372	0	0	0	0.175458	0
0	0	0	0	0	0.235362	0.55087	0
0	0	0.06215		0	0	0.368181	0.218712
0	0	0.064292	0.102456	0	0	0.601124	0.180699
0	0	0.206371	0.20154	0	0	0.777437	0.066701
0	0	0.153897	0.062146	0	0	0.832578	0.251989
0	0	0.0758486	0.04552	0	0	0.796298	0.435962
0	0	0.042938	0	0	0	0.618098	0

## Sheet: Fig 6C
Muc5ac mRNA normalized to GAPDH
WT sham sham	KO sham sham	WT RV1B sham	KO RV1B sham	WT sham RV2	KO sham RV2	WT RV1B RV2	KO RV1B RV2
0.001991	0.002407	0.0055785	0.0069331	0.0026278	0.0016313	0.0116736	0.0026631
0.0018713	0.0017705	0.0037659	0.0042054	0.0037749	0.0024388	0.0093175	0.0021912
0.0013212	0.0011607	0.0055511	0.0034512	0.0029706	0.0031179	0.0096496	0.0038075
0.0016461	0.0017112	0.0059288	0.005412	0.002116	0.0025453	0.0061596	0.0063162
0.0012355	0.0023511	0.0047328	0.006841	0.0022884	0.0018142	0.0058324	0.0040336
0.00101054	0.00121281	0.0037142	0.00712305	0.0010255	0.0021235	0.008023	0.0042126
Clca1 mRNA normalized to GAPDH
WT sham sham	KO sham sham	WT RV1B sham	KO RV1B sham	WT sham RV2	KO sham RV2	WT RV1B RV2	KO RV1B RV2
0.123668	0.152591	0.546816	0.1105	0.019945	0.045321	1.43551	0.058358
0.110612	0.075479	0.284062	0.082053	0.058618	0.01436	0.455988	1.05433
0.088878	0.09813	0.63291	0.065172	0.032159	0.030453	1.43488	0.129067
0.156422	0.116226	0.56213	0.102355	0.059264	0.025411	0.966938	0.436226
0.098123	0.087412	0.75412	0.191325	0.129802	0.032541	1.09812	0.375174
0.13651	0.010622	0.456135	0.12445	0.098211	0.05254	0.891313	0.25422

## Sheet: Fig 7A
eosinophils
WT RV-A1B + RV-A2	KO RV-A1B + RV-A2
41800	6320
39200	98.6
31100	3920
19700	16700
40700	17300
18300	9300
21100	7990
16500	5400
4510	13300

[truncated: 1 more sheets:  FIg 7B]
